# Supplementary material for: Integrative Network Pharmacology and Molecular Docking Analysis Reveals the Multitarget Mechanisms of Pterostilbene in Neurodegenerative Diseases
Source: Pharmaceuticals (Basel). 2026 Jul 8;19(7):1053. doi: 10.3390/ph19071053 (PMC13415307; doi:10.3390/ph19071053)
Supplement: Supplementary file 1 [file pharmaceuticals-19-01053-s001.zip]

Archive with 1 entries (1 files):
- pharmaceuticals-4355433-supplementary.pdf
